# Supplementary material for: Balance correlations, agentic zeros, and networks: The structure of 192 years of war and peace
Source: PLoS One. 2024 Dec 20;19(12):e0315088. doi: 10.1371/journal.pone.0315088 (PMC11661612; doi:10.1371/journal.pone.0315088)
Supplement: S1 Text — (IPYNB) [file pone.0315088.s003.ipynb]

# %% [code]
# import packages
import pandas as pd
import numpy as np

# %% [markdown]
### Load country code

# %% [code]
# Data available at https://correlatesofwar.org/data-sets/cow-country-codes-2/
country_code = pd.read_csv('COW country codes.csv').drop_duplicates(ignore_index=True)
country_code

# %% [markdown]
### Country Start & End Date

# %% [code]
# Data available at https://correlatesofwar.org/data-sets/state-system-membership/
country_start_end = pd.read_csv("states2016 - list of countries start and end dates.csv")
country_start_end

# %% [code]
country_start_end[country_start_end['statenme'] == 'China']

# %% [code]
# an example
country_start_end[country_start_end['ccode'] == 40]

# %% [code]
country_start_end['year'] = country_start_end.apply(lambda x : list(range(x['styear'],x['endyear']+1)), axis=1)
country_start_end = country_start_end[['ccode', 'statenme', 'year']].explode('year')
#country_start_end = country_start_end.explode('year_range')
country_start_end

# %% [markdown]
### Negative Relation (war)

# %% [code]
# Data available at https://correlatesofwar.org/wp-content/uploads/Dyadic-Interstate-War-Dataset.zip
# read data
war = pd.read_csv("Inter-StateWarData_v4.0.csv")
war

# %% [code]
# pair two sides
side1 = war[war['Side'] == 1][['WarName', 'StateName', 'ccode', 'StartYear1', 'EndYear1']]
side2 = war[war['Side'] == 2][['WarName', 'StateName', 'ccode', 'StartYear1', 'EndYear1']]
war_pairs1 = side1.merge(side2, how='outer', on='WarName')
war_pairs2 = side2.merge(side1, how='outer', on='WarName')
war_pairs = pd.concat([war_pairs1, war_pairs2], ignore_index=True)
war_pairs

# %% [code]
war_pairs[war_pairs['WarName'] == 'Franco-Spanish War']

# %% [code]
# extract overlapping war years
max_start = war_pairs[['StartYear1_x', 'StartYear1_y']].max(axis=1)
min_end = war_pairs[['EndYear1_x', 'EndYear1_y']].min(axis=1)
war_pairs['overlap_years'] = [[]] * len(war_pairs)
for i in range(len(war_pairs)):
    war_pairs['overlap_years'][i] = np.arange(max_start[i], min_end[i] + 1)
war_pairs

# %% [code]
war_pairs = war_pairs.explode('overlap_years')
war_pairs

# %% [code]
negative = war_pairs.dropna()
negative = negative[['StateName_x', 'StateName_y', 'ccode_x', 'ccode_y', 'overlap_years']]
negative['Negative Relation'] = True
negative = negative.rename(columns={'overlap_years': 'Year'})
negative

# %% [markdown]
### Positive Relation

# %% [markdown]
#### Defense Cooperation

# %% [code]
#Data available from https://correlatesofwar.org/data-sets/defense-cooperation-agreement-dataset/
defense_cooperation = pd.read_csv('./defense_cooperation/DCAD-v1.0-dyadic.csv')
defense_cooperation = defense_cooperation[['ccode1', 'abbrev1', 'ccode2', 'abbrev2', 'year']]
defense_cooperation

# %% [markdown]
#### Intergovernmental Organizations

# %% [code]
#Data available from https://correlatesofwar.org/wp-content/uploads/dyadic_formatv3.zip
intergovernmental_organizations = pd.read_csv('dyadic_formatv3.csv')
intergovernmental_organizations = intergovernmental_organizations[['ccode1', 'country1', 'ccode2', 'country2', 'year']]
intergovernmental_organizations

# %% [markdown]
#### Formal Alliances

# %% [code]
#Data available from https://correlatesofwar.org/wp-content/uploads/version4.1_csv.zip
formal_alliances = pd.read_csv('./alliance/alliance_v4.1_by_dyad_yearly.csv')
formal_alliances

# %% [code]
def find_year(x):
    if x['year'] == 0:
        x['year'] = x['dyad_st_year']
        return x
    else:
        return x
formal_alliances = formal_alliances.apply(find_year, axis=1)
formal_alliances

# %% [code]
formal_alliances = formal_alliances[['ccode1','state_name1','ccode2','state_name2', 'year']]
formal_alliances

# %% [markdown]
### Clean and Combine

# %% [code]
negative = negative.rename(columns={'ccode_x': 'ccode1', 'ccode_y': 'ccode2', 'Year': 'year'})
defense_cooperation['Defense Cooperation'] = True
formal_alliances['Formal Alliances'] = True
intergovernmental_organizations['Intergovernmental Organizations'] = True

# %% [code]
temp = negative.merge(formal_alliances, how='outer', on=['ccode1', 'ccode2', 'year'])
temp = temp.merge(defense_cooperation, how='outer', on=['ccode1', 'ccode2', 'year'])
combined = temp.merge(intergovernmental_organizations, how='outer', on=['ccode1', 'ccode2', 'year'])
combined = combined[['ccode1', 'ccode2', 'year', 'Negative Relation', 'Formal Alliances', 'Defense Cooperation', 'Intergovernmental Organizations']]
combined

# %% [code]
combined = combined.fillna(False)
combined['year'] = combined['year'].astype(int)
combined['Formal Alliances'] = combined['Formal Alliances'].replace(True, 'Formal Alliances')
combined['Formal Alliances'] = combined['Formal Alliances'].replace(False, '')
combined['Defense Cooperation'] = combined['Defense Cooperation'].replace(True, 'Defense Cooperation')
combined['Defense Cooperation'] = combined['Defense Cooperation'].replace(False, '')
combined['Intergovernmental Organizations'] = combined['Intergovernmental Organizations'].replace(True, 'Intergovernmental Organizations')
combined['Intergovernmental Organizations'] = combined['Intergovernmental Organizations'].replace(False, '')
combined['Positive Relation'] = combined['Formal Alliances'] + ',' + combined['Defense Cooperation'] + ',' + combined['Intergovernmental Organizations']
combined['Positive Relation'] = combined['Positive Relation'].str.split(',').apply(lambda row: [x for x in row if x])
combined = combined[['ccode1', 'ccode2', 'year', 'Negative Relation', 'Positive Relation']]
combined

# %% [code]
country_code_mapper = dict(zip(country_code.CCode, country_code.StateNme))
combined['country1'] = combined['ccode1'].map(country_code_mapper)
combined['country2'] = combined['ccode2'].map(country_code_mapper)
combined

# %% [code]
country_start_end

# %% [code]
combined = country_start_end.merge(combined, how='left', left_on=['ccode', 'year'], right_on=['ccode1', 'year'])
combined = combined[['statenme', 'ccode', 'country2', 'ccode2', 'year', 'Negative Relation', 'Positive Relation']]
combined

# %% [code]
# final clean up

#combined = combined.dropna()
#combined['ccode2'] = combined['ccode2'].astype(int)

#combined

# %% [markdown]
### Output

# %% [code]
# COW War Data: 1816 - 2007 (v4.0)
# formal alliances: 1816 - 2012
# intergovernmental organizations: 1815 - 2014
# defense cooperation: 1980-2010
combined.to_csv('country_relation_dyadic.csv', index=False)

# %% [code]
